# Supplementary material for: Attributes of host-specificity better explain the diversified wood-boring longhorn beetles in tropical SW China than plant species diversity
Source: Sci Rep. 2023 Jun 20;13:9997. doi: 10.1038/s41598-023-34511-2 (PMC10281982; doi:10.1038/s41598-023-34511-2)
Supplement: Supplementary file 1 — Supplementary Information 1. [file 41598_2023_34511_MOESM1_ESM.csv]

name list of the Cerambycidae
	scientific name	ALS1	ALS2	ALS3	ALS4	ALS5	DJS1	DJS2	DJS3	DJS4	DJS5	LQS1	LQS2	LQS3	LQS4	LQS5	BB1	BB2	BB3	BB4	BB5	LSH1	LSH2	LSH3	LSH4	LSH5	GLQ1	GLQ2	GLQ3	GLQ4	GLQ5
Cerambycidae(690)	Acalolepta spec. 16	0	0	1	0	0	0	0	0	0	0	0	0	0	0	0	0	0	0	0	0	0	0	0	0	0	0	0	0	0	0
Cerambycidae(521)	Acalolepta spec. 8	0	0	0	0	0	0	0	0	0	0	0	0	0	0	0	0	0	0	1	0	0	0	0	0	0	0	0	0	0	0
Cerambycidae(647)	Acalolepta cf. Bifassciata	0	0	1	0	0	0	0	0	0	0	0	0	0	0	0	0	0	0	0	0	0	0	0	0	0	0	0	0	0	0
Cerambycidae(136)	Acalolepta cf. cervina (Hope, 1831), spec. 1	0	0	0	0	1	0	0	0	0	0	0	0	0	0	0	0	0	0	1	0	0	0	0	0	0	0	0	0	0	0
Cerambycidae(250)	Acalolepta spec. 10	0	0	0	0	0	0	0	0	0	0	0	0	0	0	0	0	0	0	1	0	0	0	0	0	0	0	0	0	0	0
Cerambycidae(462)	Acalolepta spec. 11	0	0	0	0	0	0	0	0	0	0	0	0	0	0	0	0	0	1	0	0	0	0	0	0	0	0	0	0	0	0
Cerambycidae(171)	Acalolepta spec. 2	0	0	0	0	0	0	1	0	0	0	0	0	0	0	0	0	0	0	0	0	0	0	0	0	0	0	0	0	0	0
Cerambycidae(416)	Acalolepta spec. 4	0	0	0	0	0	0	0	0	0	0	0	0	0	0	0	0	0	0	0	1	0	0	0	0	0	0	0	0	0	0
Cerambycidae(448)	Acalolepta spec. 5	0	0	0	0	0	0	0	0	0	0	0	0	0	0	0	0	0	0	0	3	0	0	0	0	0	0	0	0	0	0
Cerambycidae(491)	Acalolepta spec. 6	0	0	0	0	0	0	0	0	0	0	0	0	0	0	0	0	0	0	1	0	0	0	0	0	0	0	0	0	0	0
Cerambycidae(236)	Acalolepta spec. 9	0	0	0	0	0	0	0	0	0	0	0	0	0	0	0	1	0	1	1	0	0	0	0	0	0	0	0	0	0	0
Cerambycidae(434)	Acanthocinini gen. Spec. 2	0	0	0	0	0	0	0	0	0	0	0	0	0	0	0	0	0	0	1	0	0	0	0	0	0	0	0	0	0	0
Cerambycidae(710)	Aegosoma sinicum White,1853	0	0	0	0	0	0	0	0	0	0	1	0	0	0	0	0	0	0	0	0	0	0	0	0	0	0	0	0	0	0
Cerambycidae(418)	Aeolesthes spec. 2	0	0	0	0	0	0	0	0	1	0	0	0	0	0	0	0	0	0	0	0	0	1	0	0	0	0	0	0	0	0
Cerambycidae(202)	Agelasta spec. 1	0	0	0	0	0	0	0	0	0	0	0	0	0	0	0	0	0	0	0	0	0	0	0	0	1	0	3	1	0	1
Cerambycidae(435)	Agelasta spec. 2	0	0	0	0	0	0	0	0	0	0	0	0	0	0	0	0	1	0	0	0	0	0	0	0	0	0	0	0	0	0
Cerambycidae(693)	Anaglyptus kabakovi Miroshnikov, 2015	0	0	0	0	0	0	0	0	0	0	0	0	0	0	0	0	0	0	0	0	1	0	0	0	0	0	0	0	0	0
Cerambycidae(569)	Anaglyptus spec. 1	0	0	0	0	0	1	2	2	1	1	0	0	0	0	0	0	0	0	0	0	0	0	0	0	0	0	0	0	0	0
Cerambycidae(572)	Anaglyptus spec. 2	0	0	0	0	0	0	1	0	0	0	0	0	0	0	0	0	0	0	0	0	0	0	0	0	0	0	0	0	0	0
Cerambycidae(667)	Anaglyptus spec. 3	0	0	0	0	0	0	0	0	0	0	0	0	0	0	0	0	0	0	1	0	0	0	1	0	0	0	0	0	0	0
Cerambycidae(141)	Annamanum spec. 1	0	0	0	0	0	3	0	5	3	1	0	0	0	0	0	0	0	0	0	0	0	0	0	0	0	0	0	0	0	0
Cerambycidae(277)	Annamanum spec. 2	0	0	0	0	0	0	0	2	0	0	0	0	0	0	0	0	0	0	0	0	0	0	0	0	0	0	0	0	0	0
Cerambycidae(512)	Annamanum humerale	1	0	0	2	0	0	0	0	0	0	0	0	0	0	0	0	0	0	0	0	0	0	0	0	0	0	0	0	0	0
Cerambycidae(140)	Annamanum lunulatum (Pic, 1934)	0	0	0	0	0	0	0	0	0	0	1	1	0	0	1	0	0	0	0	0	0	0	0	0	0	2	3	1	2	0
Cerambycidae(179)	Artimpaza spec. 2	0	0	0	0	0	0	0	0	0	0	0	0	0	0	0	0	0	0	1	0	0	0	0	0	0	0	0	0	0	0
Cerambycidae(13)	Artimpaza curtelineata (Pic, 1922), spec. 1	0	0	0	0	0	0	0	0	0	0	0	0	0	0	0	1	1	0	0	0	2	3	7	1	1	1	1	0	0	1
Cerambycidae(108)	Asaperda spec. 1	0	0	0	0	0	0	0	1	0	0	0	0	0	0	0	0	0	0	0	0	0	0	0	0	0	0	0	0	0	0
Cerambycidae(287)	Batocera numitor	0	0	0	0	0	0	0	0	0	0	0	0	0	0	0	0	0	0	0	1	0	0	0	0	0	0	0	0	0	0
Cerambycidae(181)	Blepephaeus spec. 1	0	0	0	0	0	0	0	0	0	0	0	0	0	0	0	2	2	2	0	1	0	0	0	0	0	0	0	0	0	0
Cerambycidae(139)	Blepephaeus cf. Fulvus	0	0	0	0	0	0	0	0	0	0	0	0	0	0	0	0	1	0	3	0	0	0	0	0	0	0	0	0	0	0
Cerambycidae(150)	Blepephaeus cf. multinotatus (Pic, 1929), spec. 2	0	0	0	0	0	0	0	0	0	0	0	0	0	0	0	0	0	0	0	0	0	0	0	1	0	0	0	0	0	0
Cerambycidae(183)	Blepephaeus spec.4	0	0	0	0	0	0	0	0	0	0	0	0	0	0	0	0	0	1	0	0	0	0	0	0	0	0	0	0	0	0
Cerambycidae(490)	Blepephaeus spec.3	0	0	0	0	0	0	0	0	0	0	0	0	0	0	0	1	0	0	0	0	0	0	0	0	0	0	0	0	0	0
Cerambycidae(573)	Callichromatini spec. 5	0	0	0	0	0	0	0	0	0	1	0	0	0	0	0	0	0	0	0	0	0	0	0	0	0	0	0	0	0	0
Cerambycidae(635)	Chiangshuniania x-signata (Chiang, 1981)	0	0	0	0	0	0	0	0	0	0	0	0	0	0	0	0	0	1	0	0	0	0	0	0	0	0	0	0	0	0
Cerambycidae(365)	Chlorophorus spec. 2	0	0	0	0	0	0	0	0	0	0	0	0	0	0	0	0	1	0	0	0	0	0	0	0	0	0	0	0	0	0
Cerambycidae(40)	Chlorophorus cf. ictericus Holzschuh, 1991, spec. 4	0	0	0	0	0	0	0	0	0	0	0	0	0	0	0	0	0	0	0	0	0	0	0	0	0	0	1	0	0	0
Cerambycidae(39)	Chlorophorus cf. inhumeralis Pic, 1918, spec. 3	0	0	0	0	0	0	0	0	0	0	2	0	1	0	0	0	0	0	0	0	0	1	0	0	0	0	0	1	0	0
Cerambycidae(37)	Chlorophorus cf. punctiger Holzschuh, 1991, spec. 1	0	0	0	0	0	0	0	0	0	0	0	0	1	0	0	0	0	0	0	0	1	0	0	0	0	0	1	0	2	1
Cerambycidae(38)	Chlorophorus douei (Chevrolat, 1863), spec. 5	0	0	0	0	0	0	0	0	0	0	0	0	0	0	0	0	0	0	0	0	1	0	1	0	1	0	0	0	1	3
Cerambycidae(355)	Chlorophorus spec. 14	0	0	0	0	0	0	0	0	0	0	0	0	0	0	0	0	0	0	0	0	0	0	0	0	0	0	0	0	1	0
Cerambycidae(400)	Chlorophorus spec. 6	0	0	0	0	0	0	0	0	0	0	0	0	0	0	0	0	0	0	1	0	0	0	0	0	0	0	0	0	0	0
Cerambycidae(42)	Chlorophorus spec. 7	0	0	0	0	0	0	0	0	0	0	0	0	0	0	0	0	0	0	1	0	0	0	0	0	0	0	0	0	0	0
Cerambycidae(388)	Chlorophorus spec. 8	0	0	0	0	0	0	0	0	0	0	1	2	0	0	0	0	0	0	0	0	0	0	0	0	0	0	0	0	0	0
Cerambycidae(694)	Chlorophorus spec.23	0	0	0	0	0	0	0	0	0	0	0	0	0	0	0	0	0	0	0	0	4	0	4	0	0	0	0	0	0	0
Cerambycidae(20)	Cleomenes cf. multiplagatus Pu, 1992, spec. 1	0	0	0	0	0	1	0	1	0	1	1	0	0	1	0	0	0	0	0	0	0	0	0	0	0	0	0	0	0	0
Cerambycidae(73)	Clytrosaurus siamensis Jordan, 1894	0	0	0	0	0	0	0	0	0	0	0	0	0	0	0	0	0	0	0	0	0	0	0	0	0	0	0	1	2	0
Cerambycidae(698)	Dejanira vietnamica ��Vives, 2017)	0	0	0	0	0	0	0	0	0	0	0	0	0	0	0	0	0	0	0	0	0	1	0	0	0	0	0	0	0	0
Cerambycidae(64)	Demonax cf conspurcatus Holzschuh, 2009, spec. 6	0	0	0	0	0	2	0	1	2	1	1	0	2	0	5	0	0	0	0	0	0	0	0	0	0	0	0	0	0	0
Cerambycidae(61)	Demonax cf. alcanor Gressitt & Rondon, 1970, spec. 3	0	0	0	0	0	0	0	0	0	0	0	0	0	0	0	0	0	0	0	0	0	0	0	0	0	0	0	0	0	2
Cerambycidae(54)	Demonax cf. conspurcatus (Rhaphuma spec. 18)	0	0	0	0	0	2	1	0	0	1	0	1	1	0	0	0	0	0	0	0	0	0	0	0	0	0	0	0	0	0
Cerambycidae(66)	Demonax cf. inops Holzschuh, 1991	0	0	0	0	0	0	0	0	0	0	0	0	0	0	0	2	0	0	1	3	0	0	0	0	0	0	0	0	0	0
Cerambycidae(67)	Demonax cf. testaceoannulatus Pic, 1935	0	0	0	0	0	0	0	0	0	0	0	0	0	0	0	3	1	0	6	4	0	0	0	0	0	0	0	0	0	0
Cerambycidae(441)	Demonax spec. 2	0	0	0	0	0	0	0	0	0	0	0	0	0	0	0	1	0	0	0	0	0	0	0	0	0	0	0	0	0	0
Cerambycidae(70)	Demonax spec. 11	0	0	0	0	0	0	0	0	0	0	0	0	0	0	0	0	1	2	0	0	0	0	0	0	0	0	0	0	0	0
Cerambycidae(177)	Demonax spec. 16	0	0	0	0	0	0	0	0	0	0	0	0	1	0	0	0	0	0	0	0	0	0	0	0	0	0	0	0	0	0
Cerambycidae(243)	Demonax spec. 20	0	0	0	0	0	0	0	1	0	0	0	0	0	0	0	0	0	0	0	0	0	0	0	0	0	0	0	0	0	0
Cerambycidae(260)	Demonax spec. 21	0	0	0	0	0	0	1	0	1	0	5	2	0	0	0	0	0	0	0	0	0	0	0	0	0	0	0	0	2	0
Cerambycidae(263)	Demonax spec. 22 (very nr. 63)	0	0	0	0	0	0	0	0	0	0	0	0	0	0	0	0	0	0	0	0	0	0	0	0	0	1	0	0	0	0
Cerambycidae(378)	Demonax spec. 31	0	0	0	0	0	0	0	0	0	0	0	0	0	0	0	1	1	0	0	0	0	0	0	0	0	0	0	0	0	0
Cerambycidae(394)	Demonax spec. 32	0	0	0	0	0	0	0	0	0	0	0	0	0	0	0	0	1	0	1	0	0	0	0	0	0	0	0	0	0	0
Cerambycidae(62)	Demonax spec. 4	0	0	0	0	0	0	0	0	0	0	0	0	0	0	0	0	0	1	0	0	0	0	0	0	0	0	0	0	0	0
Cerambycidae(517)	Demonax spec. 40	1	7	7	1	9	0	0	0	0	0	0	0	0	0	0	0	0	0	0	0	0	0	0	0	0	0	0	0	0	0
Cerambycidae(524)	Demonax spec. 41	0	0	0	0	1	0	0	0	0	0	0	0	0	0	0	0	0	0	0	0	0	0	0	0	0	0	0	0	0	0
Cerambycidae(343)	Demonax spec.10	0	0	0	0	0	0	0	0	0	0	0	0	0	0	0	0	0	0	0	2	0	0	0	0	0	0	0	0	0	0
Cerambycidae(351)	Demonax spec.12	0	0	0	0	0	0	0	0	0	0	0	0	0	0	0	8	4	9	4	12	0	0	0	0	0	0	0	0	0	0
Cerambycidae(453)	Demonax spec.13	0	0	0	0	0	0	0	0	0	0	0	0	0	0	0	0	0	0	1	0	0	0	0	0	0	0	0	0	0	0
Cerambycidae(176)	Demonax spec.14	0	0	0	0	0	0	0	0	0	0	0	0	0	0	0	0	0	0	0	0	0	0	0	0	0	0	0	1	0	0
Cerambycidae(670)	Demonax spec.15	0	0	0	0	0	0	0	0	0	0	0	0	0	0	0	1	0	0	0	0	0	0	0	0	0	0	0	0	0	0
Cerambycidae(362)	Demonax spec.17	0	0	0	0	0	0	0	0	0	0	0	0	0	0	0	0	0	0	1	0	0	0	0	0	0	0	0	0	0	0
Cerambycidae(271)	Demonax spec.7	0	0	0	0	0	0	0	0	0	1	0	0	0	0	0	0	0	0	0	0	0	0	0	0	0	0	0	0	0	0
Cerambycidae(283)	Demonax spec.8	0	0	0	0	0	0	0	1	0	0	0	0	0	0	0	0	0	0	0	0	0	0	0	0	0	0	0	0	0	0
Cerambycidae(381)	Demonax spec.9	0	0	0	0	0	0	0	0	0	0	0	0	0	0	0	0	1	0	2	3	0	0	0	0	0	0	0	0	0	0
Cerambycidae(608)	Distenia cf. Fulvipennis	0	0	1	0	0	0	0	0	0	0	0	0	0	0	0	0	0	0	0	0	0	0	0	0	0	0	0	0	0	0
Cerambycidae(1)	Distenia cf. Nigrosparsa spec.1	0	0	0	0	0	0	0	0	1	1	0	0	0	1	0	0	0	0	0	0	0	0	0	0	0	0	0	0	0	0
Cerambycidae(273)	Distenia spec. 2	0	0	0	0	0	0	0	0	1	1	0	0	0	0	0	0	0	0	0	0	0	0	0	0	0	0	0	0	0	0
Cerambycidae(279)	Distenia spec. 3	0	0	0	0	0	0	2	1	1	1	0	0	0	0	0	0	0	0	0	0	0	0	0	0	0	0	0	0	0	0
Cerambycidae(281)	Driopea spec. 1	0	0	0	0	0	0	1	0	0	0	0	0	0	0	0	0	0	0	0	0	0	0	0	0	0	0	0	0	0	0
Cerambycidae(520)	Drumontiana francottei Komiya & Niisato, 2007	0	0	1	0	1	0	0	0	0	0	0	0	0	0	0	0	0	0	0	0	0	0	0	0	0	0	0	0	0	0
Cerambycidae(205)	Dymasius spec. 1	0	0	0	0	0	0	0	0	0	0	0	0	0	0	0	0	0	0	0	0	1	1	0	0	1	0	0	0	0	0
Cerambycidae(259)	Epania spec. 1	0	0	0	0	0	0	0	0	2	0	0	0	0	0	0	0	0	0	0	0	0	0	0	0	0	0	0	0	0	0
Cerambycidae(74)	Euryphagus lundii (F., 1793)	0	0	0	0	0	0	0	0	0	0	0	0	0	0	0	0	0	0	0	0	0	0	1	0	0	0	0	0	0	0
Cerambycidae(75)	Euryphagus miniatus (Fairmaire, 1904)	0	0	0	0	0	0	0	0	0	0	0	0	0	0	0	0	0	0	0	0	0	0	0	0	0	0	0	0	0	1
Cerambycidae(703)	Eutetrapha spec.28	0	0	0	0	0	0	0	0	0	0	0	0	1	0	0	0	0	0	0	0	0	0	0	0	0	0	0	0	0	0
Cerambycidae(114)	Exocentrus nr. diminutus Holzschuh, spec. 1	0	0	0	0	0	1	0	2	1	7	0	0	0	0	0	0	0	0	0	0	0	0	0	0	0	0	0	0	0	0
Cerambycidae(332)	Exocentrus spec. 2	0	0	0	0	0	0	1	0	0	0	0	0	0	0	0	0	0	0	0	0	0	0	0	0	0	0	0	0	0	0
Cerambycidae(405)	Falsostesilea spec. 2	0	0	0	0	0	0	0	0	0	0	0	0	0	0	0	0	0	0	0	1	0	0	0	0	0	0	0	0	0	0
Cerambycidae(274)	Glaphyra spec. 1	0	0	0	0	0	0	0	0	0	1	0	0	0	0	0	0	0	0	0	0	0	0	0	0	0	0	0	0	0	0
Cerambycidae(376)	Glaphyra spec. 2	0	0	0	0	0	0	0	0	0	0	0	1	0	0	0	0	0	0	0	0	0	0	0	0	0	0	0	0	0	0
Cerambycidae(404)	Glenea atricornis Pic, 1943	0	0	0	0	0	0	0	0	0	0	0	0	0	0	0	0	2	0	0	0	0	0	0	0	0	0	0	0	0	0
Cerambycidae(422)	Glenea chalybeata	0	0	0	0	0	0	0	0	0	0	0	0	0	0	0	0	0	0	2	0	0	0	0	0	0	0	0	0	0	0
Cerambycidae(230)	Glenea diversinotata Schwarzer, 1925	0	0	0	0	0	0	0	0	0	0	1	0	0	0	0	0	0	0	0	0	0	0	0	0	0	0	0	0	0	1
Cerambycidae(133)	Glenea kambeitiensis Breuning, 1949, spec. 6	0	0	0	0	0	1	0	1	0	0	0	0	1	0	0	0	0	0	0	0	0	0	0	0	0	0	0	0	0	0
Cerambycidae(134)	Glenea langana, spec. 5	0	0	0	0	0	0	0	0	0	0	0	0	0	0	0	0	0	1	0	1	0	0	0	0	0	0	0	0	0	0
Cerambycidae(231)	Glenea marengoi sp. 7.	0	0	0	0	0	0	0	0	0	0	0	0	0	0	0	0	0	1	2	0	0	0	0	0	0	0	0	0	0	0
Cerambycidae(221)	Glenea pici Aurivillius	0	0	0	0	0	0	0	0	0	0	0	0	0	0	0	0	0	0	0	0	0	3	0	0	0	0	0	0	0	0
Cerambycidae(459)	Glenea pulchra	0	0	0	0	0	0	0	0	0	0	0	0	0	0	0	0	0	3	1	0	0	0	0	0	0	0	0	0	0	0
Cerambycidae(128)	Glenea quadriguttata Pic, 1926 spec. 8	0	0	0	0	0	0	0	0	0	0	0	0	0	0	0	0	0	0	0	0	0	0	0	0	0	0	0	0	1	0
Cerambycidae(501)	Glenea spec.9	0	0	2	0	0	0	0	0	0	0	1	0	0	0	1	0	0	0	0	0	0	0	0	0	0	0	0	0	0	0
Cerambycidae(129)	Glenea spec.3	0	0	0	0	0	0	0	0	0	0	0	0	0	0	0	0	0	0	0	0	0	0	0	0	0	0	1	0	0	0
Cerambycidae(713)	Glenea subrubricollis Lin&Tavakilian 2009	0	0	0	0	0	0	0	0	0	0	1	0	0	0	0	0	0	0	0	0	0	0	0	0	0	0	0	0	0	0
Cerambycidae(5)	Gnatholea eburifera Thomson, 1861	0	0	0	0	0	0	0	0	0	0	0	0	0	0	0	0	0	0	0	0	0	1	0	0	0	0	0	0	0	0
Cerambycidae(82)	Golsinda basicornis Gahan, 1894	0	0	0	0	0	0	0	0	0	0	0	0	0	0	0	0	0	0	0	0	0	0	0	0	1	0	1	1	0	1
Cerambycidae(46)	Grammographus notabilis cuneatus (Fairmaire, 1888), spec. 4 former Rhaphuma	0	0	1	0	2	1	1	0	2	3	4	6	16	9	14	0	0	0	0	0	0	0	0	0	0	0	0	1	0	0
Cerambycidae(504)	Heteroglenea fissilis (Breuning, 1953)	0	0	0	0	0	0	0	0	0	0	0	0	0	0	0	0	0	0	0	1	0	0	0	0	0	0	0	0	0	0
Cerambycidae(458)	Hoplocerambyx cf. Spinicornis	0	0	0	0	0	0	0	0	0	0	0	0	0	0	0	0	1	2	0	0	0	0	0	0	0	0	0	0	0	0
Cerambycidae(84)	Imantocera penicillata (Hope, 1831)	0	0	0	0	0	0	0	0	0	0	0	0	0	0	0	0	0	0	0	0	1	0	6	2	1	0	1	0	1	2
Cerambycidae(9)	Imbrius spec. 1	0	0	0	0	0	0	0	0	0	0	0	0	0	0	0	0	0	0	0	0	0	1	0	0	0	0	0	0	0	0
Cerambycidae(15)	Kunbir nr. simplex Gressitt & Rondon, 1970, before Merionoeda spec. 1	0	0	0	0	0	0	0	0	0	0	0	0	0	0	0	0	0	0	0	0	0	0	0	0	0	0	0	1	0	0
Cerambycidae(2)	Leptoxenus ramosanus Holzschuh, 2007	0	0	0	0	0	2	0	0	0	0	0	0	0	0	0	0	0	0	0	0	0	0	0	0	0	0	0	0	0	0
Cerambycidae(286)	Lepturini spec. 1	0	0	0	0	0	1	0	0	0	0	0	0	0	1	0	0	0	0	0	0	0	0	0	0	0	0	0	0	0	0
Cerambycidae(214)	Menesia spec. 1	0	0	0	0	0	0	1	1	0	1	0	0	0	0	0	0	0	0	0	0	0	0	0	0	0	0	0	0	0	0
Cerambycidae(77)	Mesocacia spec. 1	0	0	0	0	0	0	0	0	0	0	0	0	0	0	0	0	0	0	0	0	0	0	1	0	0	6	6	1	0	3
Cerambycidae(78)	Mesocacia spec. 2	0	0	0	0	0	0	0	0	0	0	0	0	0	0	0	0	0	0	0	0	0	1	0	0	0	5	1	2	0	4
Cerambycidae(692)	Mesocacia spec.3	0	0	0	0	0	0	0	0	0	0	0	0	0	0	0	0	0	0	0	0	0	0	0	0	0	0	0	0	0	1
Cerambycidae(625)	Mesosa cf. Latifasciata	0	0	0	0	0	1	0	0	0	0	1	0	0	2	1	0	0	0	0	0	0	0	0	0	0	0	0	0	0	0
Cerambycidae(712)	Mesosa obscura Gahan,1895	0	0	0	0	0	0	0	0	0	0	0	1	0	0	0	0	0	0	0	0	0	0	0	0	0	0	0	0	0	0
Cerambycidae(81)	Mesosa spec. 3	0	0	0	0	0	1	0	2	0	0	1	0	0	0	0	0	0	0	0	0	0	0	0	0	0	0	0	0	0	0
Cerambycidae(186)	Mesosa spec. 6	0	0	0	0	0	0	0	0	0	0	0	0	0	0	0	0	0	0	0	0	0	1	0	0	1	0	0	1	0	0
Cerambycidae(629)	Mesosini gen. Spec. 1	0	0	0	0	0	0	0	0	0	0	0	0	0	0	0	0	0	0	0	0	0	0	0	0	0	0	1	0	0	0
Cerambycidae(92)	Mispila cf. Punctifrons Breuning, 1938, spec. 1	0	0	0	0	0	0	0	0	0	0	0	0	0	0	0	0	0	0	0	0	0	0	0	0	0	0	0	2	0	0
Cerambycidae(93)	Mispila sonthianae Breuning, 1963	0	0	0	0	0	0	0	0	0	0	0	0	0	0	0	0	0	0	0	0	0	0	0	0	0	0	0	1	0	0
Cerambycidae(392)	Mispila spec. 2	0	0	0	0	0	0	0	0	0	0	0	0	0	0	0	0	0	0	0	0	0	0	0	0	0	0	0	1	0	0
Cerambycidae(85)	Moechotypa cf. delicatula (White, 1858), spec. 1	0	0	0	0	0	0	0	0	0	0	0	0	0	0	0	0	0	0	0	0	0	0	1	0	2	0	0	1	5	4
Cerambycidae(155)	Moechotypa spec. 2	0	0	0	0	0	0	0	0	0	0	0	1	0	0	0	1	0	0	0	0	0	0	0	0	0	1	0	0	0	0
Cerambycidae(14)	Nida cf flavovittata Pascoe, 1867, spec. 1	0	0	0	0	0	0	0	0	0	0	0	0	0	0	0	0	0	0	0	0	1	0	0	0	0	0	0	0	0	1
Cerambycidae(97)	Niphona lunulata (Pic, 1926)	0	0	0	0	0	0	3	2	0	0	0	0	0	0	0	0	0	0	0	0	6	7	3	4	9	0	0	1	7	6
Cerambycidae(579)	Niphona spec. 2	0	0	0	0	0	0	1	0	0	0	0	0	0	0	0	0	0	0	0	0	0	0	0	0	0	0	0	0	0	0
Cerambycidae(122)	Olenecamptus cf. quadriplagiatus Dillon & Dillon, 1948, spec. 1	0	0	0	0	0	0	0	0	0	0	0	0	0	0	0	0	0	0	0	0	0	0	0	0	0	2	1	1	1	5
Cerambycidae(522)	Paraclytus excellens Miroshnikov	6	19	15	25	20	0	0	0	0	0	0	0	0	0	0	0	0	0	0	0	0	0	0	0	0	0	0	0	0	0
Cerambycidae(576)	Paraclytus vietnamicus Viktora & Tichy, 2015	0	0	0	0	0	2	2	0	1	0	0	0	0	0	0	0	0	0	0	0	0	0	0	0	0	0	0	0	0	0
Cerambycidae(681)	Paraleprodera spec.1	0	0	0	0	0	0	0	0	0	0	0	0	0	0	0	0	0	1	0	0	0	0	0	0	0	0	0	0	0	0
Cerambycidae(375)	Paraleprodera insidiosa (Gahan, 1888)	0	0	0	0	0	0	0	0	0	0	0	0	0	0	0	0	0	2	0	0	0	0	0	0	0	0	0	0	0	0
Cerambycidae(137)	Paraleprodera spec.2	0	0	0	0	0	0	0	0	0	0	0	0	0	0	0	0	0	0	0	0	0	0	0	1	0	1	0	4	1	1
Cerambycidae(518)	Parastrangalis spec. 1	0	1	0	0	0	0	0	0	0	0	0	0	0	0	0	0	0	0	0	0	0	0	0	0	0	0	0	0	0	0
Cerambycidae(86)	Parorsidis cf. nigrosparsa (Pic, 1927)	0	0	0	0	0	0	0	0	0	0	0	0	0	0	0	0	0	0	0	0	0	0	0	0	0	0	0	0	0	1
Cerambycidae(272)	Perissus spec. 6	0	0	0	0	0	10	1	2	3	6	25	12	20	6	5	0	0	0	0	0	0	0	0	0	0	0	0	0	0	0
Cerambycidae(52)	Perissus latepubens Pic, 1950, spec. 11 (Rhaphuma)	0	0	0	0	0	1	0	0	1	1	0	0	0	0	0	0	0	0	0	0	0	0	0	0	0	0	0	0	0	0
Cerambycidae(34)	Perissus mimicus Gressitt & Rondon, 1970, spec. 1	0	0	0	0	0	0	0	0	0	0	0	0	1	0	0	0	0	0	0	0	0	0	0	0	0	1	0	0	0	0
Cerambycidae(35)	Perissus paulonotatus (Pic, 1902), spec. 2	0	0	0	0	0	0	1	0	0	0	0	0	0	0	0	0	0	0	0	0	0	0	0	0	0	0	0	0	0	0
Cerambycidae(516)	Perissus spec. 10	0	2	5	6	5	0	0	0	0	0	0	0	0	0	0	0	0	0	0	0	0	0	0	0	0	0	0	0	0	0
Cerambycidae(571)	Perissus spec. 12	0	0	0	0	0	0	0	0	0	0	0	0	0	0	0	0	0	0	0	0	0	0	0	0	0	0	0	0	1	0
Cerambycidae(580)	Perissus spec. 13	0	0	0	0	0	0	1	0	0	0	0	0	0	0	0	0	0	0	0	0	0	0	0	0	0	0	0	0	0	0
Cerambycidae(276)	Perissus spec. 7	0	0	0	0	0	3	2	1	1	1	0	0	0	0	0	0	0	0	0	0	0	0	0	0	0	0	0	0	0	0
Cerambycidae(53)	Petraphuma nr. sulphurea (Gressitt, 1941), spec. 11	0	0	0	0	0	0	0	0	2	0	0	0	0	0	0	0	0	0	0	0	0	0	0	0	0	0	0	0	0	0
Cerambycidae(711)	Phaphuma spec.49	0	0	0	0	0	0	0	0	0	0	0	0	0	0	0	0	0	0	0	0	0	0	0	0	0	0	0	1	0	0
Cerambycidae(196)	Pharsalia spec. 1	0	0	0	0	0	0	0	0	0	0	1	0	0	0	0	0	0	0	0	0	0	0	0	4	0	0	1	1	1	1
Cerambycidae(240)	Pharsalia spec. 2	0	0	0	0	0	0	0	0	0	0	0	0	0	0	0	0	0	0	0	0	0	1	0	0	0	0	0	0	0	0
Cerambycidae(144)	Pharsalia subgemmatus (Thomson, 1866)	0	0	0	0	0	0	2	0	0	0	0	0	0	0	0	0	0	0	0	0	3	4	10	3	4	4	5	2	3	1
Cerambycidae(3)	Pidonia spec. 1	0	0	0	0	0	0	0	1	0	0	0	0	0	0	0	0	0	0	0	0	0	0	0	0	0	0	0	0	0	0
Cerambycidae(299)	Pothyne spec. 1	0	0	0	0	0	0	0	0	0	0	0	0	0	0	0	0	0	0	0	0	0	0	0	1	0	0	0	0	0	0
Cerambycidae(519)	Prionus spec. 1	0	1	0	0	1	0	0	0	0	0	0	0	0	0	0	0	0	0	0	0	0	0	0	0	0	0	0	0	0	0
Cerambycidae(22)	Procleomenes cf. micoleucus Holzschuh, 1998, spec. 1	0	0	0	0	0	3	6	2	1	0	1	0	2	0	0	0	0	0	0	0	0	0	0	0	0	0	0	0	0	0
Cerambycidae(541)	Pseudechthistatus chiangshunani Bi & Lin, 2016	1	0	0	3	0	0	0	0	0	0	0	0	0	0	0	0	0	0	0	0	0	0	0	0	0	0	0	0	0	0
Cerambycidae(119)	Pseudocalamobius spec. 1	0	0	0	0	0	0	1	1	1	0	0	0	0	0	0	0	0	0	0	0	0	0	0	0	0	0	0	0	0	0
Cerambycidae(121)	Pseudocalamobius spec. 3	0	0	0	0	0	1	0	0	1	0	0	0	0	0	0	0	0	0	0	0	0	0	0	0	0	0	0	0	0	0
Cerambycidae(147)	Pseudoechthistatus glabripennis Bi & Lin, 2016	0	0	0	0	0	0	1	3	3	0	0	0	0	0	1	0	0	0	0	0	0	0	0	0	0	0	0	0	0	0
Cerambycidae(143)	Pseudomacrochenus antennatus (Gahan, 1894)	0	0	0	0	0	3	6	0	1	5	9	3	5	3	5	0	0	0	0	0	0	0	0	0	0	0	0	0	0	0
Cerambycidae(328)	Pseudomacrochenus spec.1	0	0	0	0	0	1	0	0	0	0	0	0	0	0	0	0	0	0	0	0	0	0	0	0	0	0	0	0	0	0
Cerambycidae(338)	Pterolophia spec. 3	0	0	0	0	0	0	0	0	0	0	0	0	0	0	0	0	0	0	0	1	0	0	0	0	0	0	0	0	0	0
Cerambycidae(339)	Pterolophia spec. 12	0	0	0	0	0	0	0	0	0	0	0	0	0	0	0	0	0	0	1	0	0	0	0	0	0	0	0	0	0	1
Cerambycidae(98)	Pterolophia baiensis, spec. 1	0	0	0	0	0	0	0	0	0	0	0	0	0	0	0	0	0	0	0	0	0	0	0	0	0	0	0	1	0	0
Cerambycidae(102)	Pterolophia cf. annulata (Chevrolat, 1845) spec. 5	0	0	0	0	0	0	0	0	0	0	0	0	0	0	0	0	0	0	1	1	0	0	0	0	0	1	4	0	3	3
Cerambycidae(101)	Pterolophia cf. lateralis Gahan, 1894 spec. 4	0	0	0	0	0	0	0	0	0	0	0	0	0	0	0	0	0	0	0	0	0	0	0	0	0	1	0	1	0	0
Cerambycidae(403)	Pterolophia spec. 10	0	0	0	0	0	0	0	0	0	0	0	0	0	0	0	1	0	0	0	0	0	0	0	0	0	0	0	0	0	0
Cerambycidae(157)	Pterolophia spec. 11 (nr. melanura)	0	0	0	0	0	0	0	0	0	0	0	0	0	0	0	2	0	0	0	0	0	0	0	0	0	0	1	2	0	0
Cerambycidae(415)	Pterolophia spec. 14	0	0	0	0	0	0	0	0	0	0	0	0	0	0	0	0	1	0	0	0	0	0	0	0	0	0	0	0	0	0
Cerambycidae(99)	Pterolophia spec. 2	0	0	0	0	0	2	0	1	0	0	1	0	0	0	0	0	0	0	0	0	0	0	0	0	0	0	0	0	0	0
Cerambycidae(103)	Pterolophia spec. 6	0	0	0	0	0	0	0	0	0	0	0	0	0	0	0	0	0	0	0	0	0	0	0	0	0	0	0	1	0	3
Cerambycidae(104)	Pterolophia spec. 7	0	0	0	0	0	1	0	0	0	0	0	0	0	0	0	0	0	0	0	0	0	0	0	0	0	0	0	0	0	0
Cerambycidae(395)	Pterolophia spec. 8	0	0	0	0	0	0	0	0	0	0	0	0	0	0	0	0	0	0	0	2	0	0	0	0	0	0	0	0	0	0
Cerambycidae(106)	Pterolophia spec. 9	0	0	0	0	0	0	0	0	0	0	0	0	0	0	0	0	0	0	0	2	1	1	4	0	1	0	5	4	5	2
Cerambycidae(55)	Rhaphuma cf. bicolorifemoralis Gressitt & Rondon, 1970	0	0	0	0	0	1	1	0	0	0	1	0	0	1	0	0	0	0	0	0	0	0	6	0	1	0	0	0	0	0
Cerambycidae(49)	Rhaphuma cf. elongata Gressitt, 1940, spec. 7	0	0	0	0	0	0	0	0	0	0	0	0	0	0	0	1	0	0	0	0	0	0	0	0	0	0	0	0	0	0
Cerambycidae(47)	Rhaphuma cf. innotata Pic, 1927, spec. 5	0	0	0	0	0	14	19	5	2	9	18	11	31	14	10	0	0	0	0	0	0	0	0	0	0	0	0	0	0	0
Cerambycidae(45)	Rhaphuma cf. quercus Gardner, 1940, spec. 3	0	0	0	0	0	0	0	0	0	0	0	0	0	0	0	0	0	0	0	0	0	0	0	0	0	0	0	0	1	0
Cerambycidae(56)	Rhaphuma diana Gahan, 1906	0	0	0	0	0	0	0	0	0	0	0	0	0	0	0	1	7	0	2	0	0	0	0	0	0	0	0	0	0	0
Cerambycidae(50)	Rhaphuma horsfieldi (White, 1855), spec. 8	0	0	0	0	0	1	1	0	2	0	6	0	7	0	3	0	0	0	0	0	0	0	0	0	0	0	0	0	0	0
Cerambycidae(57)	Rhaphuma spec. 15	0	0	0	0	0	0	0	0	0	0	0	0	0	0	0	1	0	0	0	0	0	0	0	0	0	0	0	0	0	0
Cerambycidae(180)	Rhaphuma spec. 17	0	0	0	0	0	0	0	0	0	0	0	0	0	0	0	0	0	0	0	0	0	0	1	0	0	0	0	0	0	0
Cerambycidae(44)	Rhaphuma spec. 2	0	0	0	0	0	0	0	0	0	0	0	0	0	0	0	0	0	0	0	0	0	0	1	0	0	0	0	0	0	0
Cerambycidae(275)	Rhaphuma spec. 20	0	0	0	0	0	1	0	2	2	0	0	0	0	0	0	0	0	0	0	0	0	0	0	0	0	0	0	0	0	0
Cerambycidae(246)	Rhaphuma spec. 21	0	0	0	0	0	0	0	0	1	0	0	0	0	0	0	0	0	0	0	0	0	0	0	0	0	0	0	0	0	0
Cerambycidae(267)	Rhaphuma spec. 22	0	0	0	0	0	0	0	0	5	0	0	0	0	0	0	0	0	0	0	0	0	0	0	0	0	0	0	0	0	0
Cerambycidae(282)	Rhaphuma spec. 23	0	0	0	0	0	0	0	2	0	0	0	0	0	0	0	0	0	0	0	0	0	0	0	0	0	0	0	0	0	0
Cerambycidae(371)	Rhaphuma spec. 27	0	0	0	0	0	0	0	0	0	0	0	0	0	0	0	0	0	0	1	0	0	0	0	0	0	0	0	0	0	0
Cerambycidae(534)	Rhaphuma spec. 36	0	2	3	0	8	0	0	0	0	0	0	0	0	0	0	0	0	0	0	0	0	0	0	0	0	0	0	0	0	0
Cerambycidae(557)	Rhaphuma spec. 37	0	0	0	0	0	0	1	1	1	0	0	0	0	0	0	0	0	0	0	0	0	0	0	0	0	0	0	0	0	0
Cerambycidae(677)	Rhaphuma spec. 43	0	0	0	0	0	0	0	0	0	0	0	0	0	0	0	0	0	0	0	0	1	0	0	0	0	0	0	0	0	0
Cerambycidae(280)	Rhodopina spec. 1	0	0	0	0	0	0	2	1	1	1	0	0	0	1	1	0	0	0	0	0	0	0	0	0	0	0	0	0	0	0
Cerambycidae(616)	Rhodopina spec. 3	0	0	0	0	0	0	0	1	0	0	0	0	0	0	0	0	0	0	0	0	0	0	0	0	0	0	0	0	0	0
Cerambycidae(295)	Rhytidodera spec. 1	0	0	0	0	0	0	0	0	0	0	0	0	0	0	0	0	0	0	0	0	0	0	0	0	1	0	0	0	0	0
Cerambycidae(115)	Rondibilis spec. 1	0	0	0	0	0	1	0	0	0	0	0	0	0	0	0	0	0	0	0	0	0	0	0	0	0	1	0	0	0	0
Cerambycidae(116)	Rondibilis spec. 2	0	0	0	0	0	0	0	0	0	0	0	0	0	0	0	0	0	0	0	0	0	0	1	0	0	0	0	0	0	0
Cerambycidae(117)	Rondibilis spec. 3	0	0	0	0	0	0	0	1	1	0	0	0	0	0	0	0	0	0	0	0	0	0	0	0	0	0	0	0	0	0
Cerambycidae(278)	Rondibilis spec. 4	0	0	0	0	0	0	0	1	0	0	0	0	0	0	0	0	0	0	0	0	0	0	0	0	0	0	0	0	0	0
Cerambycidae(110)	Ropica spec. 2	0	0	0	0	0	0	0	0	0	0	0	0	0	0	0	0	0	0	0	0	0	0	0	0	0	0	0	0	1	0
Cerambycidae(386)	Ropica spec. 5	0	0	0	0	0	0	0	0	0	0	0	0	0	0	0	0	0	0	0	3	0	0	0	0	0	0	0	0	0	0
Cerambycidae(76)	Sclethrus stenocylindrus Fairmaire, 1895	0	0	0	0	0	0	0	0	0	0	0	0	0	0	0	0	1	0	0	0	0	0	1	0	0	0	0	1	1	0
Cerambycidae(126)	Serixia spec. 1	0	0	0	0	0	0	0	0	0	0	0	0	0	0	0	0	0	0	0	0	0	0	0	0	0	0	0	2	0	2
Cerambycidae(465)	Serixia spec. 2	0	0	0	0	0	0	0	0	0	0	0	0	0	0	0	1	0	0	0	0	0	0	0	0	0	1	0	0	0	0
Cerambycidae(4)	Sinostrangalis spec. 1	0	0	0	0	0	1	0	0	0	1	0	0	0	0	0	0	0	0	0	0	0	0	0	0	0	0	0	0	0	0
Cerambycidae(513)	Sophronica spec. 2	0	0	0	0	1	0	0	0	0	0	0	0	0	0	0	0	0	0	0	0	0	0	0	0	0	0	0	0	0	0
Cerambycidae(11)	Stenhomalus spec. 1	0	0	0	0	0	0	1	0	0	1	0	0	0	0	0	0	0	0	0	0	0	0	0	0	0	0	0	0	0	1
Cerambycidae(12)	Stenhomalus spec. 2	0	0	0	0	0	2	0	1	0	0	0	0	0	0	0	0	0	0	0	0	0	0	0	0	0	0	0	0	0	0
Cerambycidae(399)	Tapinolachnus laosensis (Pic, 1923)	0	0	0	0	0	0	0	0	0	0	0	0	0	0	0	0	0	0	1	0	0	0	0	0	0	0	0	0	0	0
Cerambycidae(83)	Thysia wallichii (Hope, 1831)	0	0	0	0	0	0	0	0	0	0	0	0	0	0	0	0	0	0	0	0	0	1	0	0	1	1	0	2	0	0
Cerambycidae(142)	Uraecha chinensis	0	0	0	0	0	0	0	0	0	0	0	0	0	0	1	0	0	0	0	0	0	0	0	0	0	0	0	0	0	0
Cerambycidae(149)	Uraecha punctata Gahan, 1888	0	0	0	0	0	0	0	0	0	0	0	0	0	0	0	0	0	0	1	1	1	0	0	0	0	3	2	2	2	2
Cerambycidae(380)	Xenicotela spec. 1	0	0	0	0	0	0	0	0	0	0	0	0	0	0	0	1	0	0	0	0	0	0	0	0	0	0	0	0	0	0
Cerambycidae(173)	Xenohammus spec. 1	0	0	0	0	0	0	0	0	0	0	0	0	0	0	0	0	0	0	0	0	0	0	0	1	0	0	0	0	0	0
Cerambycidae(270)	Xoanodera maculata	0	0	0	0	0	0	0	0	0	0	0	0	0	0	0	0	0	0	0	0	0	0	2	1	0	1	2	2	0	1
Cerambycidae(706)	Xoanodera regularis Gahan,1890	0	0	0	0	0	0	0	0	0	0	0	0	0	0	0	0	0	0	0	0	1	2	0	0	0	0	0	0	0	0
Cerambycidae(701)	Xoanodera spec.5	0	0	0	0	0	0	0	0	0	0	0	0	3	4	0	0	0	0	0	0	0	0	0	0	0	0	1	0	0	0
Cerambycidae(705)	Xoanodera spec.6	0	0	0	0	0	0	0	0	0	0	0	0	0	0	0	0	0	0	0	0	0	0	0	0	0	0	2	0	0	0
Cerambycidae(707)	Xoanodera spec.7	0	0	0	0	0	0	0	0	0	0	0	0	0	0	0	0	0	0	0	0	0	1	0	0	0	0	0	0	0	0
Cerambycidae(709)	Xoanodera spec.8	0	0	0	0	0	0	0	0	0	0	0	0	0	0	0	0	0	0	0	0	0	0	0	0	0	0	0	1	0	0
Cerambycidae(715)	Xoanodera spec.9	0	0	0	0	0	0	0	0	0	0	0	0	0	0	0	0	0	0	0	0	0	0	0	0	0	0	0	0	0	1
Cerambycidae(24)	Xylotrechus asteius Holzschuh, 2009, spec. 2	0	0	0	0	0	1	0	0	1	0	0	0	0	0	0	0	0	0	0	1	0	0	2	2	0	0	1	0	0	0
Cerambycidae(23)	Xylotrechus buqueti (Laporte & Gory, 1836), spec. 1	0	0	0	0	0	0	0	0	0	0	0	0	0	0	0	0	0	0	0	0	4	0	11	6	3	5	0	1	2	0
Cerambycidae(33)	Xylotrechus cf. paulocarinatus Pic, 1930	0	0	0	0	0	1	0	0	0	0	0	0	0	0	0	0	0	0	0	0	0	0	0	0	0	0	0	0	0	0
Cerambycidae(29)	Xylotrechus cf. wauthieri Gressitt & Rondon, 1970, spec. 7	0	0	0	0	0	0	0	0	0	1	0	0	0	1	0	0	0	0	0	0	0	0	0	0	0	0	0	0	0	0
Cerambycidae(308)	Xylotrechus contortus	0	0	1	0	2	0	0	0	0	1	1	1	3	0	0	0	0	0	0	0	0	0	0	0	0	0	0	0	0	0
Cerambycidae(32)	Xylotrechus diversesignatus Pic, 1908, spec. 10	1	0	7	5	10	2	0	0	0	2	0	0	0	0	0	0	0	0	0	0	0	0	0	0	0	0	0	0	0	0
Cerambycidae(31)	Xylotrechus quadrisignatus Pic, 1927, spec. 9	0	0	0	0	1	5	1	5	2	3	4	3	2	3	11	0	0	0	0	0	0	0	0	0	0	0	0	0	1	0
Cerambycidae(201)	Xylotrechus spec. 12 (cf. Sumatranus)	0	0	0	0	0	0	0	0	0	0	0	0	0	0	0	0	0	0	0	0	0	0	0	1	0	0	0	0	0	0
Cerambycidae(347)	Xylotrechus spec. 13	0	0	0	0	0	0	0	0	0	0	0	0	0	0	0	0	1	0	3	4	0	0	0	0	0	0	0	0	0	0
Cerambycidae(318)	Xylotrechus spec. 15	0	0	0	0	0	0	0	0	0	0	0	1	0	0	0	0	0	0	0	0	0	0	0	0	0	0	0	0	0	0
Cerambycidae(356)	Xylotrechus spec. 16	0	0	0	0	0	0	0	0	0	0	0	0	0	0	0	0	0	0	0	1	0	0	0	0	0	0	0	0	0	0
Cerambycidae(556)	Xylotrechus spec. 17	0	0	0	0	0	1	0	0	1	1	0	0	0	0	0	0	0	0	0	0	0	0	0	0	0	0	0	0	0	0
Cerambycidae(329)	Xylotrechus spec. 18	0	0	0	0	0	0	0	0	0	0	1	0	0	0	0	0	0	0	0	0	0	0	0	0	0	0	0	0	0	0
Cerambycidae(383)	Xylotrechus spec. 19	0	0	0	0	0	0	0	0	0	0	0	0	0	0	0	0	0	0	0	1	0	0	0	0	0	0	0	0	0	0
Cerambycidae(398)	Xylotrechus spec. 20	0	0	0	0	0	0	0	0	0	0	0	0	0	0	0	0	0	1	0	0	0	0	0	0	0	0	0	0	0	0
Cerambycidae(482)	Xylotrechus spec. 21	0	0	0	0	0	0	0	0	0	0	0	0	0	0	0	0	2	0	0	0	0	0	0	0	0	0	0	0	0	0
Cerambycidae(353)	Xylotrechus spec. 22	0	0	0	0	0	0	0	0	0	0	0	0	0	0	0	1	1	2	0	0	0	0	0	0	0	0	0	0	0	0
Cerambycidae(26)	Xylotrechus spec. 23	0	0	0	0	0	0	0	0	0	0	0	0	0	3	0	1	2	1	0	1	0	1	2	1	0	1	2	2	2	1
Cerambycidae(697)	Xylotrechus spec. 27	0	0	0	0	0	0	0	0	0	0	0	0	4	0	0	0	0	0	0	0	0	0	0	0	0	0	0	0	0	0
Cerambycidae(704)	Xylotrechus spec. 28	0	0	0	0	0	0	0	0	0	0	0	0	0	1	0	0	0	0	0	0	0	0	0	0	0	0	0	0	0	0
Cerambycidae(229)	Xylotrechus spec. 29	0	0	0	0	0	1	0	0	1	0	0	0	0	0	0	0	0	0	0	0	0	0	0	0	0	0	0	0	0	0
Cerambycidae(268)	Xylotrechus spec. 30	0	0	0	0	0	0	0	0	0	1	0	0	0	0	0	0	0	0	0	0	0	0	0	0	0	0	0	0	0	0
Cerambycidae(379)	Xylotrechus spec. 31	0	0	0	0	0	0	0	0	0	0	0	0	0	0	0	1	0	0	0	0	0	0	0	0	0	0	0	0	0	0
Cerambycidae(561)	Xylotrechus spec. 32	0	0	0	0	0	0	0	0	1	0	0	0	0	0	0	0	0	0	0	0	0	0	0	0	0	0	0	0	0	0
Cerambycidae(30)	Xylotrechus spec. 8	0	0	0	0	0	0	0	0	0	0	0	0	0	0	0	0	0	0	0	0	1	1	0	3	0	0	0	0	0	0
